# Supplementary material for: Wood-Based Micro-Biochars in a Cement Mixture
Source: Molecules. 2025 Apr 24;30(9):1898. doi: 10.3390/molecules30091898 (PMC12073649; doi:10.3390/molecules30091898)
Supplement: Supplementary file 1 [file molecules-30-01898-s001.zip]

Archive with 1 entries (1 files):
- molecules-3549849-supplementary.pdf
